# Supplementary material for: Cancer Tissue Classification Using Supervised Machine Learning Applied to MALDI Mass Spectrometry Imaging
Source: Cancers (Basel). 2021 Oct 27;13(21):5388. doi: 10.3390/cancers13215388 (PMC8582378; doi:10.3390/cancers13215388)
Supplement: Supplementary file 1 [file cancers-13-05388-s001.zip]

Archive with 1 entries (1 files):
- cancers-1374076-supplementary.pdf
